# Supplementary material for: Cloud Computing Based Immunopeptidomics Utilizing Community Curated Variant Libraries Simplifies and Improves Neo-Antigen Discovery in Metastatic Melanoma
Source: Cancers (Basel). 2021 Jul 26;13(15):3754. doi: 10.3390/cancers13153754 (PMC8345142; doi:10.3390/cancers13153754)
Supplement: Supplementary file 1 [file cancers-13-03754-s001.zip]

Archive with 1 entries (1 files):
- cancers-1251090-supplementary.pdf
